# Supplementary material for: Relationship of Composite Dietary Antioxidant Index vs. Alcohol Consumption with Mild Cognitive Impairment in the Elderly
Source: Nutrients. 2025 Jun 25;17(13):2111. doi: 10.3390/nu17132111 (PMC12251392; doi:10.3390/nu17132111)
Supplement: Supplementary file 1 [file nutrients-17-02111-s001.zip]

Archive with 1 entries (1 files):
- nutrients-3648934-supplementary.pdf
